# Supplementary material for: ReprDB and panDB: minimalist databases with maximal microbial representation
Source: Microbiome. 2018 Jan 18;6:15. doi: 10.1186/s40168-018-0399-2 (PMC5774170; doi:10.1186/s40168-018-0399-2)
Supplement: Supplementary file 1 — Title of data: Assembly accession numbers of genomes used to generate the in silico synthetic community. Description of data: a list of assembly accession numbers of genomes used to generate the in silico synthetic community. (TXT 1 kb) [file 40168_2018_399_MOESM1_ESM.txt]

S. epidermidis 5 strains:
GCA_001622525.1
GCA_001663015.1
GCA_001073845.1
GCA_001076235.1
GCA_001072065.1

S. epidermidis 10 strains:
GCA_001658885.1
GCA_001658565.1
GCA_001072715.1
GCA_001070415.1
GCA_001659045.1
GCA_001073305.1
GCA_001075135.1
GCA_000276265.1
GCA_001469315.1
GCA_000966755.1

S. epidermidis 20 strains:
GCA_000697825.1
GCA_001465385.1
GCA_000418105.2
GCA_001073685.1
GCA_001074315.1
GCA_001622755.1
GCA_001072005.1
GCA_001075315.1
GCA_000418005.2
GCA_000007645.1
GCA_001075135.1
GCA_000257945.1
GCA_001077065.1
GCA_001622835.1
GCA_001075855.1
GCA_001072995.1
GCA_000011925.1
GCA_001071645.1
GCA_001658475.1
GCA_001068545.1

B. fragilis 5 strains:
GCA_001695355.1
GCA_000601075.2
GCA_001580095.1
GCA_001699855.1
GCA_000598785.2

B. fragilis 10 strains:
GCA_000599345.1
GCA_000599025.1
GCA_001077245.1
GCA_001058745.1
GCA_000598245.1
GCA_000598965.1
GCA_001699885.1
GCA_001054895.1
GCA_000598825.1
GCA_000598405.1

B. fragilis 20 strains:
GCA_000297755.1
GCA_000599085.1
GCA_000598645.1
GCA_000598625.1
GCA_000944095.1
GCA_000598605.1
GCA_000599025.1
GCA_000598925.1
GCA_000598905.1
GCA_000724795.1
GCA_000599165.2
GCA_000598785.2
GCA_001580095.1
GCA_001699875.1
GCA_001373095.1
GCA_000598185.2
GCA_000599245.1
GCA_000599065.2
GCA_000599045.1
GCA_000710365.2

Staphylococcus 5 strains:
GCA_000245695.2
GCA_000359825.1
GCA_001458675.1
GCA_000025085.1
GCA_000175175.1

Bacteroides 5 strains:
GCA_001373095.1
GCA_001406715.1
GCA_000699845.1
GCA_000273195.1
GCA_000273035.1

5 Phyla:
GCA_000599365.1
GCA_001622485.1
GCA_001449645.1
GCA_000828165.1
GCA_000181855.2
