# Supplementary material for: ReprDB and panDB: minimalist databases with maximal microbial representation
Source: Microbiome. 2018 Jan 18;6:15. doi: 10.1186/s40168-018-0399-2 (PMC5774170; doi:10.1186/s40168-018-0399-2)
Supplement: Supplementary file 2 — Title of data: 16S RNA data downloaded from HMP and the variable regions sequenced. Description of data: a list of the 57 samples (SRS) downloaded from HMP, and the variable regions sequenced for each sample. (TXT 1 kb) [file 40168_2018_399_MOESM2_ESM.txt]

SRS011271	V1-V3,V3-V5
SRS011405	V1-V3,V3-V5
SRS011452	V1-V3,V3-V5
SRS011529	V1-V3,V3-V5
SRS011586	V1-V3,V3-V5
SRS013687	V3-V5
SRS014235	V3-V5
SRS014287	V1-V3,V3-V5
SRS014613	V1-V3,V3-V5
SRS014923	V1-V3,V3-V5
SRS015133	V1-V3,V3-V5
SRS015663	V1-V3,V3-V5
SRS015782	V1-V3,V3-V5
SRS015960	V1-V3,V3-V5
SRS016018	V1-V3,V3-V5
SRS016095	V1-V3,V3-V5
SRS016203	V1-V3,V3-V5
SRS016267	V1-V3,V3-V5
SRS016517	V3-V5
SRS016753	V3-V5
SRS016954	V3-V5
SRS017103	V3-V5
SRS017191	V3-V5
SRS017307	V3-V5
SRS017521	V3-V5
SRS017701	V3-V5
SRS017821	V3-V5
SRS018133	V3-V5
SRS018313	V3-V5
SRS018427	V3-V5
SRS018817	V3-V5
SRS019582	V1-V3,V3-V5
SRS019685	V3-V5
SRS019787	V1-V3,V3-V5
SRS019910	V1-V3,V3-V5
SRS020869	V3-V5
SRS022609	V3-V5
SRS023914	V3-V5
SRS024265	V3-V5
SRS024331	V3-V5
SRS042628	V1-V3
SRS043411	V1-V3,V3-V5
SRS043701	V3-V5
SRS048870	V1-V3,V3-V5
SRS049164	V1-V3,V3-V5
SRS049959	V3-V5
SRS050422	V1-V3,V3-V5
SRS051031	V1-V3,V3-V5
SRS052697	V1-V3,V3-V5
SRS053335	V1-V3,V3-V5
SRS054590	V1-V3,V3-V5
SRS056259	V1-V3
SRS058770	V3-V5
SRS062427	V1-V3,V3-V5
SRS063985	V1-V3,V3-V5
SRS064276	V1-V3,V3-V5
SRS064557	V1-V3,V3-V5
